# Supplementary material for: Targeted SMN Exon Skipping: A Useful Control to Assess In Vitro and In Vivo Splice-Switching Studies
Source: Biomedicines. 2021 May 14;9(5):552. doi: 10.3390/biomedicines9050552 (PMC8156830; doi:10.3390/biomedicines9050552)
Supplement: Supplementary file 1 [file biomedicines-09-00552-s001.zip]

Archive with 1 entries (1 files):
- biomedicines-1205425-supplementary.pdf
